# Supplementary material for: Solid-Phase Synthesis of Selectively Mono-Fluorobenz(o)ylated Polyamines as a Basis for the Development of 18F-Labeled Radiotracers
Source: Molecules. 2021 Nov 20;26(22):7012. doi: 10.3390/molecules26227012 (PMC8625420; doi:10.3390/molecules26227012)
Supplement: Supplementary file 1 [file molecules-26-07012-s001.zip]

Archive with 1 entries (1 files):
- molecules-1421976-supplementary.pdf
